# Supplementary material for: Marek’s disease virus-1 unique gene LORF1 is involved in viral replication and MDV-1/Md5-induced atrophy of the bursa of Fabricius
Source: PLoS Pathog. 2025 Feb 3;21(2):e1012891. doi: 10.1371/journal.ppat.1012891 (PMC11790089; doi:10.1371/journal.ppat.1012891)
Supplement: S1 Data — (XLSX) [file ppat.1012891.s009.xlsx]

## Sheet: Sheet1
Fig 2C. Growth curve analysis					Fig 2D. Survival curves analysis
dpi	Md5	rMd5/14-4	rMd5/14-20		dpi	Control	Md5	rMd5
0	95	114	150		0	1	1	1
1	385	505	420		1	1	1	1
2	1100	1150	2450		2	1	1	1
3	1950	3850	3150		3	1	1	1
4	3800	5800	7450		4	1	1	1
5	13000	18000	16000		5	1	1	1
					6	1	1	1
					7	1	1	1
					8	1	1	1
					9	1	1	1
					10	1	1	1
					11	1	1	1
					12	1	1	1
					13	1	1	1
					14	1	1	1
					15	1	1	1
					16	1	1	1
					17	1	1	1
					18	1	1	1
					19	1	1	1
					20	1	1	1
					21	1	0.9444	0.8889
					22	1	0.9444	0.8889
					23	1	0.9444	0.8889
					24	1	0.9444	0.8333
					25	1	0.7778	0.8333
					26	1	0.7222	0.8333
					27	1	0.6667	0.7778
					28	1	0.6667	0.7778
					29	1	0.6667	0.7222
					30	1	0.6111	0.7222
					31	1	0.5	0.7222
					32	1	0.5	0.7222
					33	1	0.5	0.7222
					34	1	0.5	0.6667
					35	1	0.5	0.6111
					36	1	0.5	0.6111
					37	1	0.5	0.6111
					38	1	0.5	0.6111
					39	1	0.5	0.5
					40	1	0.5	0.5
					41	1	0.4444	0.4444
					42	1	0.4444	0.4444
					43	1	0.4444	0.4444
					44	1	0.4444	0.4444
					45	1	0.4444	0.4444
					46	1	0.3333	0.4444
					47	1	0.3333	0.3333
					48	1	0.3333	0.3333
					49	1	0.3333	0.2222
					50	1	0.3333	0.2222
					51	1	0.2778	0.1667
					52	1	0.2778	0.1667
					53	1	0.2778	0.1667
					54	1	0.2778	0.1667
