# Supplementary material for: Marek’s disease virus-1 unique gene LORF1 is involved in viral replication and MDV-1/Md5-induced atrophy of the bursa of Fabricius
Source: PLoS Pathog. 2025 Feb 3;21(2):e1012891. doi: 10.1371/journal.ppat.1012891 (PMC11790089; doi:10.1371/journal.ppat.1012891)
Supplement: S2 Data — (XLSX) [file ppat.1012891.s010.xlsx]

## Sheet: Sheet1
Fig 3E. Growth curve analysis
dpi	Md5	rMd5ΔLORF1	rMd5-reLORF1
0	85	109.5	81
1	200	360	210
2	685	1100	835
3	1250	3500	1750
4	3850	4950	4200
5	10500	14000	15500
