# Supplementary material for: Marek’s disease virus-1 unique gene LORF1 is involved in viral replication and MDV-1/Md5-induced atrophy of the bursa of Fabricius
Source: PLoS Pathog. 2025 Feb 3;21(2):e1012891. doi: 10.1371/journal.ppat.1012891 (PMC11790089; doi:10.1371/journal.ppat.1012891)
Supplement: S3 Data — (XLSX) [file ppat.1012891.s011.xlsx]

## Sheet: Sheet1
Fig 4A. Survival curves analysis							Fig 4B. The body weight (g) of dead chickens in each group from 35 dpi to 60 dpi
dpi	Control	rMd5	rMd5ΔLORF1	rMd5-reLORF1	rMd5ΔMeq		No.	rMd5	rMd5ΔLORF1	rMd5-reLORF1
0	1	1	1	1	1		1	250	355	255
1	1	1	1	1	1		2	205	515	200
2	1	1	1	1	1		3	202	280	121
3	1	1	1	1	1		4	285	300	146
4	1	1	1	1	1		5	262	335	207
5	1	1	1	1	1		6	310	330	163
6	1	0.95	1	1	1		7	/	215	220
7	1	0.95	1	1	1		8	/	420	410
8	1	0.95	1	1	1		9	/	305	230
9	1	0.9	1	0.95	1
10	1	0.9	1	0.95	1
11	1	0.9	1	0.9	1
12	1	0.9	1	0.9	1
13	1	0.9	1	0.9	1
14	1	0.9	1	0.9	1
15	1	0.9	1	0.9	1
16	1	0.9	0.95	0.9	1
17	1	0.9	0.95	0.9	1
18	1	0.9	0.95	0.9	1
19	1	0.9	0.95	0.9	1
20	1	0.9	0.95	0.9	1
21	1	0.9	0.95	0.9	1
22	1	0.85	0.95	0.9	1
23	1	0.8	0.95	0.9	1
24	1	0.75	0.95	0.9	1
25	1	0.65	0.95	0.85	1
26	1	0.6	0.95	0.85	1
27	1	0.6	0.95	0.85	1
28	1	0.6	0.95	0.85	1
29	1	0.6	0.9	0.75	1
30	1	0.6	0.9	0.7	1
31	1	0.5	0.9	0.7	1
32	1	0.45	0.9	0.65	1
33	1	0.4	0.9	0.65	1
34	1	0.4	0.9	0.55	1
35	1	0.4	0.9	0.55	1
36	1	0.35	0.9	0.55	1
37	1	0.35	0.9	0.45	1
38	1	0.3	0.85	0.35	1
39	1	0.3	0.85	0.35	1
40	1	0.3	0.85	0.35	1
41	1	0.3	0.85	0.3	1
42	1	0.3	0.85	0.3	1
43	1	0.25	0.85	0.3	1
44	1	0.25	0.75	0.3	1
45	1	0.25	0.7	0.25	1
46	1	0.25	0.7	0.25	1
47	1	0.25	0.65	0.25	1
48	1	0.25	0.55	0.25	1
49	1	0.2	0.55	0.25	1
50	1	0.2	0.55	0.2	1
51	1	0.2	0.5	0.1	1
52	1	0.2	0.5	0.1	1
53	1	0.2	0.5	0.1	1
54	1	0.2	0.5	0.1	1
55	1	0.15	0.5	0.1	1
56	1	0.15	0.5	0.05	1
57	1	0.15	0.5	0.05	1
58	1	0.15	0.5	0.05	1
59	1	0.1	0.45	0.05	1
60	1	0.1	0.45	0.05	1
