# Supplementary material for: Marek’s disease virus-1 unique gene LORF1 is involved in viral replication and MDV-1/Md5-induced atrophy of the bursa of Fabricius
Source: PLoS Pathog. 2025 Feb 3;21(2):e1012891. doi: 10.1371/journal.ppat.1012891 (PMC11790089; doi:10.1371/journal.ppat.1012891)
Supplement: S4 Data — (XLSX) [file ppat.1012891.s012.xlsx]

## Sheet: Sheet1
S2E Fig. Growth curve analysis
dpi	rMd5	rMd5ΔMeq
0	85	89
1	200	225
2	685	620
3	1250	1800
4	3850	3950
