# Supplementary material for: Marek’s disease virus-1 unique gene LORF1 is involved in viral replication and MDV-1/Md5-induced atrophy of the bursa of Fabricius
Source: PLoS Pathog. 2025 Feb 3;21(2):e1012891. doi: 10.1371/journal.ppat.1012891 (PMC11790089; doi:10.1371/journal.ppat.1012891)
Supplement: S5 Data — (XLSX) [file ppat.1012891.s013.xlsx]

## Sheet: Sheet1
S5B Fig. Growth curve analysis					S5D Fig. Growth curve analysis
dpi	rMd5	rMd5-HA-pLORF1	rMd5-GFP-pLORF1		dpi	rMd5	rMd5-HA-VP22	rMd5-HA-VP11/12	rMd5-HA-VP13/14	rMd5-HA-VP19C
0	115	81	100		0	89	99	95	81	105
1	620	250	520		1	200	280	385	435	380
2	1500	1060	1290		2	1250	1150	1100	1200	1350
3	5300	2300	3400		3	2100	3150	2500	3000	2000
4	8300	5900	7300		4	5800	5400	5900	5750	6000
5	17000	14000	15000		5	16000	14500	16000	17000	17500
